# Supplementary material for: Effect of Dietary Concentrate-to-Forage Ratios During the Cold Season on Slaughter Performance, Meat Quality, Rumen Fermentation and Gut Microbiota of Tibetan Sheep
Source: Animals (Basel). 2024 Nov 17;14(22):3305. doi: 10.3390/ani14223305 (PMC11591461; doi:10.3390/ani14223305)
Supplement: Supplementary file 1 [file animals-14-03305-s001.zip]

Archive with 1 entries (1 files):
- animals-3267662-supplementary.pdf
